# Supplementary material for: AMPK Activation Serves as a Common Pro-Survival Pathway in Esophageal Adenocarcinoma Cells
Source: Biomolecules. 2024 Sep 4;14(9):1115. doi: 10.3390/biom14091115 (PMC11429576; doi:10.3390/biom14091115)
Supplement: Supplementary file 1 [file biomolecules-14-01115-s001.zip]

Archive with 3 entries (3 files):
- AMPK Gel suppl..pdf
- AMPK_paper_Supple_figures.pdf
- biomolecules-3136962-supplementary tables.pdf
